# Supplementary material for: Adhesion and Growth of Neuralized Mouse Embryonic Stem Cells on Parylene-C/SiO2 Substrates
Source: Materials (Basel). 2021 Jun 9;14(12):3174. doi: 10.3390/ma14123174 (PMC8226677; doi:10.3390/ma14123174)
Supplement: Supplementary file 1 [file materials-14-03174-s001.zip]

Archive with 1 entries (1 files):
- materials-1227904-supplementary.pdf
